# Supplementary material for: PHYTOCHROME C regulation of photoperiodic flowering via PHOTOPERIOD1 is mediated by EARLY FLOWERING 3 in Brachypodium distachyon
Source: PLoS Genet. 2023 May 10;19(5):e1010706. doi: 10.1371/journal.pgen.1010706 (PMC10171608; doi:10.1371/journal.pgen.1010706)
Supplement: S1 Data — (XLSX) [file pgen.1010706.s004.xlsx]

## Sheet: Fig1
Data in Fig 1. Flowering times under, 16h and 8h photoperiods measured as days to heading and leaves on main culm of Bd21-3, elf3, phyC,, and elf3/phyC.
>150 means experiment terminated at 150 days and none of the plants flowered at the end of the experiment
Genotype	Environment	Days to heading	Leaves
Bd21-3	16h LD	78	12		Days to heading (16h LD)
Bd21-3	16h LD	67	11
Bd21-3	16h LD	88	15			Groups
Bd21-3	16h LD	87	13		phyC	N/A
Bd21-3	16h LD	78	13		elf3/phyC	b
Bd21-3	16h LD	67	11		Bd21-3	a
Bd21-3	16h LD	59	10		elf3	b
Bd21-3	16h LD	87	11
elf3	16h LD	36	8		Leaves on main culm (16h LD)
elf3	16h LD	33	7
elf3	16h LD	36	7			Groups
elf3	16h LD	41	7		phyC	N/A
elf3	16h LD	32	6		elf3/phyC	b
elf3	16h LD	42	6		Bd21-3	a
elf3	16h LD	32	6		elf3	b
elf3	16h LD	35	6
phyC	16h LD	>150	>20
phyC	16h LD	>150	>20
phyC	16h LD	>150	>20		Days to heading (8h LD)
phyC	16h LD	>150	>20
phyC	16h LD	>150	>20			Groups
phyC	16h LD	>150	>20		phyC	N/A
phyC	16h LD	>150	>20		elf3/phyC	a
phyC	16h LD	>150	>20		Bd21-3	N/A
elf3/phyC	16h LD	36	8		elf3	a
elf3/phyC	16h LD	39	7
elf3/phyC	16h LD	36	7
elf3/phyC	16h LD	41	7		Leaves on main culm (8h LD)
elf3/phyC	16h LD	36	6
elf3/phyC	16h LD	42	6			Groups
elf3/phyC	16h LD	39	6		phyC	N/A
elf3/phyC	16h LD	38	6		elf3/phyC	a
Bd21-3	8h SD	>150	>18		Bd21-3	N/A
Bd21-3	8h SD	>150	>18		elf3	a
Bd21-3	8h SD	>150	>18
Bd21-3	8h SD	>150	>18
Bd21-3	8h SD	>150	>18
Bd21-3	8h SD	>150	>18
Bd21-3	8h SD	>150	>18
Bd21-3	8h SD	>150	>18
elf3	8h SD	80	10
elf3	8h SD	50	8
elf3	8h SD	75	7
elf3	8h SD	30	8
elf3	8h SD	50	11
elf3	8h SD	60	7
elf3	8h SD	42	12
elf3	8h SD	40	8
phyC	8h SD	>150	>18
phyC	8h SD	>150	>18
phyC	8h SD	>150	>18
phyC	8h SD	>150	>18
phyC	8h SD	>150	>18
phyC	8h SD	>150	>18
phyC	8h SD	>150	>18
phyC	8h SD	>150	>18
elf3/phyC	8h SD	40	8
elf3/phyC	8h SD	48	9
elf3/phyC	8h SD	58	9
elf3/phyC	8h SD	35	9
elf3/phyC	8h SD	41	12
elf3/phyC	8h SD	65	8
elf3/phyC	8h SD	43	10
elf3/phyC	8h SD	55	9

## Sheet: Fig 2
Data in Fig 5. Diurnal expression of FT1, PPD1 , CO1 , VRN1 , VRN2 , and CO2 were detected in Bd21-3 , elf3 , phyC and elf3/phyC double , respectively
Zeitgeber time = ZT = time since the lights were turned on. Rep= replicate, four biological replicate were measured
Normalized values below
ZT	Genotype	Replicate	FT1	VRN1	PPD1	VRN2	CO1	CO2
ZT0	Bd21-3	Rep1	0.00116489	0.000828395	0.239496	0.0847677	0.240797	0.0586949
ZT0	Bd21-3	Rep2	0.00160254	0.000849596	0.219399	0.0818496	0.213946	0.0383499
ZT0	Bd21-3	Rep3	0.00181498	0.000803849	0.398496	0.0883946	0.28497	0.0419396
ZT0	Bd21-3	Rep4	0.0019608	0.00088496	0.185897	0.0853649	0.294561	0.0310468
ZT0	elf3	Rep1	0.214959	0.0717587	2.1487	0.659304	0.189457	0.029496
ZT0	elf3	Rep2	0.265869	0.0815769	1.8496	0.603046	0.164757	0.0458439
ZT0	elf3	Rep3	0.387697	0.0865056	2.84597	0.789561	0.23846	0.0385866
ZT0	elf3	Rep4	0.14857	0.0984597	1.98486	0.557569	0.23769	0.0232496
ZT0	phyC	Rep1	5.6807e-05	5.28394e-05	0.0109394	0.048598	0.0196791	0.0234599
ZT0	phyC	Rep2	5.13894e-05	5.768e-06	0.018568	0.0412935	0.0156568	0.0124599
ZT0	phyC	Rep3	6.29397e-05	3.94951e-06	0.0159607	0.0494568	0.0168796	0.0194987
ZT0	phyC	Rep4	8.95956e-05	8.58697e-06	0.0097788	0.0394569	0.00168787	0.0202035
ZT0	elf3/phyC	Rep1	0.27696	0.0638396	0.65679	0.358688	0.156779	0.0496944
ZT0	elf3/phyC	Rep2	0.219305	0.0489507	0.508486	0.499508	0.138496	0.031935
ZT0	elf3/phyC	Rep3	0.135061	0.0584997	0.75568	0.329395	0.15598	0.0375785
ZT0	elf3/phyC	Rep4	0.305961	0.0756677	0.9895	0.194587	0.128497	0.0357568
ZT4	Bd21-3	Rep1	0.00859605	0.000738495	0.485997	0.747569	0.0569386	0.0248695
ZT4	Bd21-3	Rep2	0.00854865	0.00071923	0.412034	0.546569	0.084587	0.0194969
ZT4	Bd21-3	Rep3	0.00835275	0.000749494	0.29395	1.14869	0.089486	0.0258396
ZT4	Bd21-3	Rep4	0.00813244	0.00079608	0.55957	0.584857	0.103046	0.0329496
ZT4	elf3	Rep1	0.257597	0.034857	1.4857	3.24757	0.173386	0.0285869
ZT4	elf3	Rep2	0.348596	0.0617395	0.857039	2.8496	0.0943646	0.0194877
ZT4	elf3	Rep3	0.213596	0.0484759	1.90939	3.94869	0.193946	0.0234858
ZT4	elf3	Rep4	0.38597	0.0794766	1.45968	3.05886	0.224959	0.0303946
ZT4	phyC	Rep1	6.85906e-05	7.68697e-06	0.046587	0.0384957	0.0193946	0.0113946
ZT4	phyC	Rep2	6.3985e-05	8.68698e-06	0.0476375	0.0319396	0.0298959	0.014957
ZT4	phyC	Rep3	7.95907e-06	3.7486e-06	0.039457	0.0354769	0.0113959	0.0195868
ZT4	phyC	Rep4	3.5476e-06	4.87486e-06	0.0410395	0.0386898	0.014857	0.0195687
ZT4	elf3/phyC	Rep1	0.285	0.0737497	1.04896	2.85868	0.238597	0.0485695
ZT4	elf3/phyC	Rep2	0.214759	0.0648598	0.928385	2.37486	0.193945	0.045869
ZT4	elf3/phyC	Rep3	0.16385	0.0794758	1.14956	3.0597	0.313005	0.0421295
ZT4	elf3/phyC	Rep4	0.365861	0.0897587	0.884757	2.94597	0.219396	0.0448689
ZT8	Bd21-3	Rep1	0.038596	0.00085961	0.948587	0.485698	0.239946	0.0385959
ZT8	Bd21-3	Rep2	0.035955	0.000897908	0.639496	0.41395	0.176869	0.031046
ZT8	Bd21-3	Rep3	0.0329394	0.00095869	1.34946	0.573735	0.21235	0.0404957
ZT8	Bd21-3	Rep4	0.0304959	0.000789596	0.975769	0.335907	0.284587	0.0294957
ZT8	elf3	Rep1	0.713041	0.259608	1.05968	1.93957	0.345686	0.0478796
ZT8	elf3	Rep2	0.659407	0.218395	1.48796	1.38487	0.404858	0.0395676
ZT8	elf3	Rep3	0.790486	0.38496	1.29904	2.17685	0.263493	0.0425859
ZT8	elf3	Rep4	0.852938	0.19395	1.34987	1.74577	0.354758	0.0505859
ZT8	phyC	Rep1	4.7586e-06	6.86979e-06	0.0283486	0.0545877	0.0185487	0.0168595
ZT8	phyC	Rep2	5.8686e-06	8.69791e-06	0.0211396	0.0495877	0.0213859	0.0104959
ZT8	phyC	Rep3	4.8597e-06	4.64787e-06	0.0119395	0.0647688	0.0206657	0.0195869
ZT8	phyC	Rep4	8.97991e-06	1.28495e-06	0.0213045	0.0538587	0.0486869	0.0168695
ZT8	elf3/phyC	Rep1	0.694051	0.193849	1.2596	2.68685	0.39596	0.0598908
ZT8	elf3/phyC	Rep2	0.66587	0.25386	1.19496	2.3946	0.486987	0.0496859
ZT8	elf3/phyC	Rep3	0.599396	0.143535	0.94946	1.94587	0.329349	0.0558439
ZT8	elf3/phyC	Rep4	0.639496	0.18385	1.28597	2.47569	0.346574	0.0618395
ZT12	Bd21-3	Rep1	0.0564859	0.000948457	1.68796	0.57688	0.567855	0.110496
ZT12	Bd21-3	Rep2	0.0519346	0.000922786	1.67486	0.803957	0.485969	0.168494
ZT12	Bd21-3	Rep3	0.0693476	0.00085868	1.66486	0.434757	0.519496	0.120496
ZT12	Bd21-3	Rep4	0.0495868	0.000879686	1.60349	0.384566	0.502859	0.148295
ZT12	elf3	Rep1	1.45768	0.173459	1.34577	2.79891	0.293496	0.158594
ZT12	elf3	Rep2	1.13049	0.183946	1.67903	1.84957	0.357685	0.119049
ZT12	elf3	Rep3	0.85679	0.168496	1.03486	1.50395	0.313946	0.0958685
ZT12	elf3	Rep4	1.39597	0.171739	1.8487	2.6895	0.283496	0.0867585
ZT12	phyC	Rep1	5.86896e-06	4.58688e-06	0.0654658	0.0576849	0.0483946	0.0945869
ZT12	phyC	Rep2	4.7689e-06	3.58457e-06	0.085868	0.0657685	0.0238748	0.0375849
ZT12	phyC	Rep3	4.57688e-06	3.8457e-06	0.0568695	0.0564875	0.0303959	0.0845758
ZT12	phyC	Rep4	5.37458e-06	4.7688e-06	0.0848698	0.0585679	0.0357685	0.0776759
ZT12	elf3/phyC	Rep1	1.48539	0.193486	1.7587	2.1386	0.356949	0.104596
ZT12	elf3/phyC	Rep2	0.934758	0.134757	1.03496	1.84757	0.305858	0.10451
ZT12	elf3/phyC	Rep3	1.03859	0.18935	1.64757	1.64758	0.365699	0.0645766
ZT12	elf3/phyC	Rep4	1.2349	0.239597	1.8568	2.2325	0.40587	0.0958686
ZT16	Bd21-3	Rep1	0.0857687	0.0084587	1.0596	0.486995	0.42946	0.128796
ZT16	Bd21-3	Rep2	0.0752835	0.00893859	0.669798	0.394957	0.429395	0.103486
ZT16	Bd21-3	Rep3	0.098849	0.00747569	0.38396	0.13859	0.384596	0.0947658
ZT16	Bd21-3	Rep4	0.0805689	0.00948587	0.967489	0.686798	0.46577	0.106866
ZT16	elf3	Rep1	0.678569	0.0635971	1.388	2.03859	0.365698	0.0775484
ZT16	elf3	Rep2	0.596769	0.048688	0.985869	1.65769	0.342893	0.0945787
ZT16	elf3	Rep3	0.749596	0.0997788	1.13995	1.94869	0.384395	0.0984954
ZT16	elf3	Rep4	0.474957	0.0503946	1.03846	2.65669	0.333946	0.0948658
ZT16	phyC	Rep1	6.76894e-05	4.74857e-05	0.0485969	0.0647688	0.0193496	0.0486985
ZT16	phyC	Rep2	4.75857e-06	7.37349e-05	0.0394597	0.0619385	0.0198349	0.0532935
ZT16	phyC	Rep3	2.63746e-06	4.8587e-06	0.0487961	0.0647569	0.0138584	0.0568696
ZT16	phyC	Rep4	4.87586e-06	3.63476e-05	0.0413869	0.0747569	0.0148578	0.0787959
ZT16	elf3/phyC	Rep1	0.7884	0.148597	1.34597	1.34857	0.338459	0.1046
ZT16	elf3/phyC	Rep2	0.684959	0.13486	1.1459	1.10239	0.275877	0.203496
ZT16	elf3/phyC	Rep3	0.639395	0.17395	1.68495	1.54857	0.386968	0.0948695
ZT16	elf3/phyC	Rep4	0.47587	0.103905	1.2935	1.19345	0.304869	0.110346
ZT20	Bd21-3	Rep1	0.00527385	0.00948688	0.659395	0.346577	0.42587	0.0847685
ZT20	Bd21-3	Rep2	0.00586979	0.0098698	0.599588	0.293488	0.375769	0.0847587
ZT20	Bd21-3	Rep3	0.00538496	0.00849597	0.899596	0.318349	0.334757	0.0948568
ZT20	Bd21-3	Rep4	0.00496877	0.00918387	0.485698	0.394869	0.324996	0.0858696
ZT20	elf3	Rep1	0.738486	0.134565	0.858698	1.57684	0.354676	0.0958769
ZT20	elf3	Rep2	0.81995	0.153649	1.4597	1.10283	0.304966	0.0845678
ZT20	elf3	Rep3	0.977486	0.10396	1.03949	1.70395	0.293487	0.0957679
ZT20	elf3	Rep4	0.667686	0.19004	0.758698	1.46567	0.310395	0.0795768
ZT20	phyC	Rep1	4.64759e-06	5.87569e-06	0.0299569	0.0847569	0.0184787	0.0657685
ZT20	phyC	Rep2	4.75968e-06	3.74759e-05	0.021386	0.0826347	0.0135468	0.056587
ZT20	phyC	Rep3	3.94859e-06	2.62738e-06	0.0287689	0.0947785	0.0195979	0.0768595
ZT20	phyC	Rep4	8.69697e-06	3.7587e-05	0.0194869	0.0825469	0.0136465	0.0639586
ZT20	elf3/phyC	Rep1	0.896969	0.13031	1.38497	1.23587	0.238459	0.11587
ZT20	elf3/phyC	Rep2	0.719395	0.110203	1.04587	1.03949	0.284596	0.193496
ZT20	elf3/phyC	Rep3	0.794041	0.144658	1.03846	1.67981	0.18396	0.104857
ZT20	elf3/phyC	Rep4	0.624941	0.0986971	1.38493	1.13995	0.263476	0.095687

## Sheet: Fig3(C and D)
Data in Fig 3C and 3D. Flowering time of PPD1, heterozygous and ppd1 mutant segregrating from a F2 population in 20h photoperiod.
Genotype	Days to heading	Leaves		Days to heading				Leaves on main culm
PPD1	39	9		t-Test: Two-Sample Assuming Equal Variances				t-Test: Two-Sample Assuming Equal Variances
PPD1	54	10
PPD1	37	8			PPD1	Het			PPD1	Het
PPD1	37	7		Mean	40.875	53.8333		Mean	8.375	10.6667
PPD1	44	9		Variance	40.125	10.5667		Variance	1.125	0.266667
PPD1	44	9		Observations	8	6		Observations	8	6
PPD1	34	7		Pooled Variance	27.809			Pooled Variance	0.767361
PPD1	38	8		Hypothesized Mean Difference	0			Hypothesized Mean Difference	0
Het	58	11		df	12			df	12
Het	56	10		t Stat	-4.55002			t Stat	-4.84404
Het	56	11		P(T<=t) one-tail	0.00033308			P(T<=t) one-tail	0.000201141
Het	51	11		t Critical one-tail	1.78229			t Critical one-tail	1.78229
Het	50	10		P(T<=t) two-tail	0.00066616			P(T<=t) two-tail	0.000402283
Het	52	11		t Critical two-tail	2.17881			t Critical two-tail	2.17881
ppd1	130	23
ppd1	110	22
ppd1	127	22		t-Test: Two-Sample Assuming Equal Variances				t-Test: Two-Sample Assuming Equal Variances
ppd1	135	23
ppd1	131	24			PPD1	ppd1			PPD1	ppd1
ppd1	127	24		Mean	40.875	127.286		Mean	8.375	23
ppd1	131	23		Variance	40.125	65.5714		Variance	1.125	0.666667
				Observations	8	7		Observations	8	7
				Pooled Variance	51.8695			Pooled Variance	0.913462
				Hypothesized Mean Difference	0			Hypothesized Mean Difference	0
				df	13			df	13
				t Stat	-23.1825			t Stat	-29.5664
				P(T<=t) one-tail	2.92528e-12			P(T<=t) one-tail	1.30901e-13
				t Critical one-tail	1.77093			t Critical one-tail	1.77093
				P(T<=t) two-tail	5.85057e-12			P(T<=t) two-tail	2.61802e-13
				t Critical two-tail	2.16037			t Critical two-tail	2.16037
				t-Test: Two-Sample Assuming Equal Variances				t-Test: Two-Sample Assuming Equal Variances
					PPD1	Het			PPD1	Het
				Mean	127.286	53.8333		Mean	23	10.6667
				Variance	65.5714	10.5667		Variance	0.666667	0.266667
				Observations	7	6		Observations	7	6
				Pooled Variance	40.5693			Pooled Variance	0.484848
				Hypothesized Mean Difference	0			Hypothesized Mean Difference	0
				df	11			df	11
				t Stat	20.7281			t Stat	31.8369
				P(T<=t) one-tail	1.82015e-10			P(T<=t) one-tail	1.74575e-12
				t Critical one-tail	1.79588			t Critical one-tail	1.79588
				P(T<=t) two-tail	3.6403e-10			P(T<=t) two-tail	3.49149e-12
				t Critical two-tail	2.20099			t Critical two-tail	2.20099

## Sheet: Fig3E
Data in Fig 3E. Summary table of seven different haplotypes were identified by three dCAPS markers in a population of 380 BC1F2 individuals
Markers	dCaps0214800	dCaps_ppd1	dCaps0229500	Individuals number	Flowering in F2 generation	Flowering in F3 generation
Physical Position	13103287	13470542	14228394
Hap1	NAN610	NAN610	NAN610	91	Dealyed	Dealyed
Hap2	Bd21-3	Bd21-3	Bd21-3	93	Early	Early
Hap3	Het	Het	Het	186	Early	Segregating
Hap4	Het	Het	Bd21-3	5	Early	Segregating
Hap5	Bd21-3	Bd21-3	Het	2	Early	Early
Hap6	NAN610	NAN610	Het	2	Dealyed	Dealyed
Hap7	Het	Bd21-3	Bd21-3	1	Early	Early

## Sheet: Fig4
Data in Fig 4. Flowering times under 20h , 16h and 8h photoperiods measured as days to heading and leaves on main culm of Bd21-3, elf3, ppd1, and elf3/ppd1.
>150 means experiment terminated at 150 days and none of the plants flowered at the end of the experiment
Genotype	Environment	Days to heading	Leaves		Days to heading (20h LD)
Bd21-3	20h LD	32	8
Bd21-3	20h LD	31	8			Df	Sum Sq	Mean Sq	F value	Pr(>F)
Bd21-3	20h LD	32	8		Genotype	3	95367	31789	893.5	<2e-16
Bd21-3	20h LD	31	8		Residuals	47	1672	36
Bd21-3	20h LD	32	8
Bd21-3	20h LD	32	8			Days to heading	groups
Bd21-3	20h LD	33	8		ppd1	125.692	a
Bd21-3	20h LD	34	8		elf3/ppd1	109.455	b
Bd21-3	20h LD	35	8		Bd21-3	32.8333	c
Bd21-3	20h LD	34	8		elf3	31.9333	c
Bd21-3	20h LD	34	8
Bd21-3	20h LD	34	8		Leaves on main culm (20h LD)
elf3	20h LD	32	8
elf3	20h LD	37	9			Df	Sum Sq	Mean Sq	F value	Pr(>F)
elf3	20h LD	39	8		Genotype	3	2366.3	788.8	589.5	<2e-16
elf3	20h LD	33	8		Residuals	47	62.9	1.3
elf3	20h LD	26	7
elf3	20h LD	33	8			Leaves on main culm	groups
elf3	20h LD	31	7		ppd1	22.7692	a
elf3	20h LD	28	8		elf3/ppd1	19.7273	b
elf3	20h LD	37	9		Bd21-3	8	c
elf3	20h LD	29	7		elf3	7.8	c
elf3	20h LD	32	8
elf3	20h LD	30	7
elf3	20h LD	36	8
elf3	20h LD	30	8
elf3	20h LD	26	7		Days to heading (16h LD)
ppd1	20h LD	105	19
ppd1	20h LD	122	23			Df	Sum Sq	Mean Sq	F value	Pr(>F)
ppd1	20h LD	135	26		Genotype	3	63709	21236	210.4	<2e-16
ppd1	20h LD	128	23		Residuals	33	3332	101
ppd1	20h LD	126	22
ppd1	20h LD	127	22			Leaves on main culm	groups
ppd1	20h LD	130	23		elf3/ppd1	152.5	a
ppd1	20h LD	110	22		ppd1	138.818	b
ppd1	20h LD	135	23		Bd21-3	95.625	c
ppd1	20h LD	127	22		elf3	43.75	d
ppd1	20h LD	131	24
ppd1	20h LD	127	24		Leaves on main culm (16h LD)
ppd1	20h LD	131	23
elf3/ppd1	20h LD	99	18			Df	Sum Sq	Mean Sq	F value	Pr(>F)
elf3/ppd1	20h LD	109	19		Genotype	3	1096.6	365.5	194	<2e-16
elf3/ppd1	20h LD	114	21		Residuals	33	62.2	1.9
elf3/ppd1	20h LD	101	20
elf3/ppd1	20h LD	109	19			Leaves on main culm	groups
elf3/ppd1	20h LD	110	20		elf3/ppd1	22.4	a
elf3/ppd1	20h LD	104	19		ppd1	19.9091	b
elf3/ppd1	20h LD	111	19		Bd21-3	14.125	c
elf3/ppd1	20h LD	125	24		elf3	8	d
elf3/ppd1	20h LD	112	19
elf3/ppd1	20h LD	110	19
Bd21-3	16h LD	130	18		Leaves on main culm (8h SD)
Bd21-3	16h LD	119	17
Bd21-3	16h LD	81	12			Df	Sum Sq	Mean Sq	F value	Pr(>F)
Bd21-3	16h LD	84	12		Genotype	2	556.5	278.27	326.9	<2e-16
Bd21-3	16h LD	82	12		Residuals	24	20.4	0.85
Bd21-3	16h LD	95	14
Bd21-3	16h LD	88	14			Leaves on main culm	groups
Bd21-3	16h LD	86	14		elf3/ppd1	20.7143	a
elf3	16h LD	37	7		ppd1	14.3	b
elf3	16h LD	48	9		elf3	9.1	c
elf3	16h LD	45	8
elf3	16h LD	47	8
elf3	16h LD	43	8
elf3	16h LD	42	8
elf3	16h LD	45	8
elf3	16h LD	43	8
ppd1	16h LD	132	19
ppd1	16h LD	135	19
ppd1	16h LD	132	18
ppd1	16h LD	138	20
ppd1	16h LD	138	20
ppd1	16h LD	135	20
ppd1	16h LD	146	21
ppd1	16h LD	136	20
ppd1	16h LD	144	21
ppd1	16h LD	140	20
ppd1	16h LD	151	21
elf3/ppd1	16h LD	150	24
elf3/ppd1	16h LD	152	22
elf3/ppd1	16h LD	140	21
elf3/ppd1	16h LD	150	23
elf3/ppd1	16h LD	148	21
elf3/ppd1	16h LD	156	22
elf3/ppd1	16h LD	145	21
elf3/ppd1	16h LD	151	22
elf3/ppd1	16h LD	163	24
elf3/ppd1	16h LD	150	24
Bd21-3	8h SD	>150	>20
Bd21-3	8h SD	>150	>20
Bd21-3	8h SD	>150	>20
Bd21-3	8h SD	>150	>20
Bd21-3	8h SD	>150	>20
Bd21-3	8h SD	>150	>20
Bd21-3	8h SD	>150	>20
Bd21-3	8h SD	>150	>20
elf3	8h SD	67	9
elf3	8h SD	57	8
elf3	8h SD	67	9
elf3	8h SD	70	9
elf3	8h SD	58	9
elf3	8h SD	57	9
elf3	8h SD	62	9
elf3	8h SD	57	9
elf3	8h SD	58	9
elf3	8h SD	69	11
ppd1	8h SD	>150	15
ppd1	8h SD	>150	14
ppd1	8h SD	>150	14
ppd1	8h SD	>150	13
ppd1	8h SD	>150	14
ppd1	8h SD	>150	14
ppd1	8h SD	>150	15
ppd1	8h SD	>150	14
ppd1	8h SD	>150	14
ppd1	8h SD	>150	16
elf3/ppd1	8h SD	>150	>20
elf3/ppd1	8h SD	>150	>20
elf3/ppd1	8h SD	>150	>20
elf3/ppd1	8h SD	>150	>20
elf3/ppd1	8h SD	>150	>20
elf3/ppd1	8h SD	>150	>20
elf3/ppd1	8h SD	>150	>20
Flowering of the ppd1 mutant and Bd21-3 in 8h SD measured as days to heading and leaves on main culm. Seeds germinated on Sep 1st, 2022 and experiment terminated at Jan 27th, 2023
Genotype	Environment	Days to heading	Leaves
Bd21-3	8h SD	>148	>20
Bd21-3	8h SD	>148	>20
Bd21-3	8h SD	>148	>20
Bd21-3	8h SD	>148	>20
Bd21-3	8h SD	>148	>20
Bd21-3	8h SD	>148	>20
Bd21-3	8h SD	>148	>20
Bd21-3	8h SD	>148	>20
ppd1	8h SD	>148	>20
ppd1	8h SD	>148	>20
ppd1	8h SD	>148	>20
ppd1	8h SD	>148	>20
ppd1	8h SD	>148	>20
ppd1	8h SD	>148	>20
ppd1	8h SD	>148	>20
ppd1	8h SD	>148	>20
ppd1	8h SD	>148	>20
ppd1	8h SD	>148	>20
Flowering of the ppd1 mutant and Bd21-3 in 8h SD measured as days to heading and leaves on main culm. Plants grown at UC Davis
Genotype	Environment	Days to heading	Leaves
Bd21-3	8h SD	>140	>20
Bd21-3	8h SD	>140	>20
Bd21-3	8h SD	>140	>20
Bd21-3	8h SD	>140	>20
Bd21-3	8h SD	>140	>20
Bd21-3	8h SD	>140	>20
Bd21-3	8h SD	>140	>20
Bd21-3	8h SD	>140	>20
ppd1	8h SD	>140	>20
ppd1	8h SD	>140	>20
ppd1	8h SD	>140	>20
ppd1	8h SD	>140	>20
ppd1	8h SD	>140	>20
ppd1	8h SD	>140	>20
ppd1	8h SD	>140	>20
ppd1	8h SD	>140	>20

## Sheet: Fig5
Data in Fig 5. Diurnal expression of FT1, PPD1 , CO1 , VRN1 , VRN2 , and CO2 were detected in Bd21-3 , elf3 , ppd1 and elf3/ppd1 double , respectively
Zeitgeber time = ZT = time since the lights were turned on. Rep= replicate, three biological replicate were measured
ZT	Genotype	Replicate	FT1	VRN1	PPD1	VRN2	CO1	CO2		FT1 (ZT0)							VRN1 (ZT0)							PPD1 (ZT0)							VRN2 (ZT0)							CO1 (ZT0)							CO2 (ZT0)
ZT0	Bd21-3	Rep1	0.00416489	0.00149775	0.0144548	0.0695869	0.137108	0.0578392
ZT0	Bd21-3	Rep2	0.00260254	0.000781621	0.0139864	0.0595168	0.19287	0.0732818			Df	Sum Sq	Mean Sq	F value	Pr(>F)			Df	Sum Sq	Mean Sq	F value	Pr(>F)			Df	Sum Sq	Mean Sq	F value	Pr(>F)			Df	Sum Sq	Mean Sq	F value	Pr(>F)			Df	Sum Sq	Mean Sq	F value	Pr(>F)			Df	Sum Sq	Mean Sq	F value
ZT0	Bd21-3	Rep3	0.00181498	0.00122903	0.0111143	0.0477396	0.156804	0.068027		Genotype	3	0.009317	0.0031056	3.745	0.0601		Genotype	3	0.0005083	0.0001694	2.361	0.147		Genotype	3	5.218	1.7394	73.56	3.63e-06		Genotype	3	3.314	1.1048	131.1	3.85e-07		Genotype	3	0.002511	0.0008371	0.798	0.529		Genotype	3	0.002545	0.0008482	2.678
ZT0	elf3	Rep1	0.0200837	0.00371446	1.00064	0.757993	0.137821	0.0559828		Residuals	8	0.006633	0.0008292				Residuals	8	0.000574	7.175e-05				Residuals	8	0.189	0.0236				Residuals	8	0.067	0.0084				Residuals	8	0.008394	0.0010492				Residuals	8	0.002534	0.0003167
ZT0	elf3	Rep2	0.0456529	0.00844473	0.75067	0.873494	0.149166	0.0508367
ZT0	elf3	Rep3	0.130108	0.0351241	0.786947	0.830235	0.123026	0.0521499			FT1 ZT0	groups						VRN1 ZT0	groups						PPD1 ZT0	groups						VRN2 ZT0	groups						CO1 ZT0	groups						CO2 ZT0	groups
ZT0	ppd1	Rep1	4.91656e-05	0.000762344	0.218468	0.0894917	0.232879	0.117057		elf3	0.0652816	a					elf3	0.0157611	a					elf3/ppd1	1.67767	a					elf3/ppd1	1.30617	a					ppd1	0.175161	a					elf3/ppd1	0.0890575	a
ZT0	ppd1	Rep2	8.78926e-06	0.000359677	0.136697	0.0767886	0.15412	0.0634748		Bd21-3	0.0028608	a					Bd21-3	0.00116947	a					elf3	0.846087	b					elf3	0.820574	b					elf3/ppd1	0.167663	a					ppd1	0.0851137	a
ZT0	ppd1	Rep3	5.40021e-05	0.000653728	0.120204	0.0773728	0.138483	0.0748091		elf3/ppd1	6.37896e-05	a					ppd1	0.000591916	a					ppd1	0.158457	c					ppd1	0.0812177	c					Bd21-3	0.162261	a					Bd21-3	0.0663827	a
ZT0	elf3/ppd1	Rep1	8.85631e-05	0.000289028	1.97748	1.40535	0.189189	0.0992346		ppd1	3.7319e-05	a					elf3/ppd1	0.000469658	a					Bd21-3	0.0131851	c					Bd21-3	0.0589478	c					elf3	0.136671	a					elf3	0.0529898	a
ZT0	elf3/ppd1	Rep2	6.20313e-06	0.000690583	1.60625	1.40738	0.174737	0.10194
ZT0	elf3/ppd1	Rep3	9.66026e-05	0.000429364	1.44929	1.10577	0.139062	0.0659977		FT1 (ZT4)							VRN1 (ZT4)							PPD1 (ZT4)							VRN2 (ZT4)							CO1 (ZT4)							CO2 (ZT4)
ZT4	Bd21-3	Rep1	0.00272499	0.00175417	0.458651	0.641696	0.0744381	0.0370851
ZT4	Bd21-3	Rep2	0.000835601	0.00134575	0.286074	0.409704	0.0474727	0.0242028			Df	Sum Sq	Mean Sq	F value	Pr(>F)			Df	Sum Sq	Mean Sq	F value	Pr(>F)			Df	Sum Sq	Mean Sq	F value	Pr(>F)			Df	Sum Sq	Mean Sq	F value	Pr(>F)			Df	Sum Sq	Mean Sq	F value	Pr(>F)			Df	Sum Sq	Mean Sq	F value
ZT4	Bd21-3	Rep3	0.00945286	0.000616321	1.01423	0.846882	0.0116194	0.0275255		Genotype	3	0.007675	0.0025584	7.279	0.0113		Genotype	3	0.0001826	6.088e-05	14.11	0.00147		Genotype	3	2.0945	0.6982	12.57	0.00214		Genotype	3	8.014	2.6712	41.95	3.07e-05		Genotype	3	0.05842	0.01947	49.98	1.59e-05		Genotype	3	0.021966	0.007322	36.44
ZT4	elf3	Rep1	0.0984634	0.0135436	1.07942	2.16158	0.233604	0.11665		Residuals	8	0.002812	0.0003515				Residuals	8	3.451e-05	4.31e-06				Residuals	8	0.4444	0.0556				Residuals	8	0.509	0.0637				Residuals	8	0.00312	0.00039				Residuals	8	0.001607	0.000201
ZT4	elf3	Rep2	0.0567847	0.01061	0.967693	2.33142	0.208651	0.107312
ZT4	elf3	Rep3	0.0242068	0.00544429	1.04376	2.75197	0.196673	0.155582			FT1 ZT4	groups						VRN1 ZT4	groups						PPD1 ZT4	groups						VRN2 ZT4	groups						CO1 ZT4	groups						CO2 ZT4	groups
ZT4	ppd1	Rep1	6.52099e-05	0.00122968	0.564848	0.444519	0.0411324	0.0326532		elf3	0.0598183	a					elf3	0.00986597	a					elf3/ppd1	1.60531	a					elf3	2.41499	a					elf3	0.212976	a					elf3	0.126515	a
ZT4	ppd1	Rep2	0.000105321	0.000838278	0.53815	0.370038	0.0443055	0.022156		Bd21-3	0.00433782	b					Bd21-3	0.00123875	b					elf3	1.03029	ab					elf3/ppd1	1.76602	a					elf3/ppd1	0.0662737	b					Bd21-3	0.0296045	b
ZT4	ppd1	Rep3	2.21668e-05	0.000654252	0.665088	0.459767	0.058916	0.0293934		elf3/ppd1	0.000235907	b					ppd1	0.000907403	b					ppd1	0.589362	b					Bd21-3	0.63276	b					ppd1	0.0481179	b					ppd1	0.0280676	b
ZT4	elf3/ppd1	Rep1	0.000195868	0.000309799	1.54223	2.10198	0.0758528	0.0355642		ppd1	6.42326e-05	b					elf3/ppd1	0.000486276	b					Bd21-3	0.586319	b					ppd1	0.424775	b					Bd21-3	0.0445101	b					elf3/ppd1	0.02562	b
ZT4	elf3/ppd1	Rep2	0.000332383	0.000594641	1.37857	1.76403	0.0543081	0.0200311
ZT4	elf3/ppd1	Rep3	0.000179471	0.000554387	1.89512	1.43204	0.0686602	0.0212648
ZT8	Bd21-3	Rep1	0.000285147	0.00169529	0.459821	0.282684	0.188813	0.0435437		FT1 (ZT8)							VRN1 (ZT8)							PPD1 (ZT8)							VRN2 (ZT8)							CO1 (ZT8)							CO2 (ZT8)
ZT8	Bd21-3	Rep2	0.00050388	0.00141922	0.470583	0.267836	0.203949	0.0620694
ZT8	Bd21-3	Rep3	0.00024612	0.000650876	0.317041	0.264418	0.196242	0.0499239			Df	Sum Sq	Mean Sq	F value	Pr(>F)			Df	Sum Sq	Mean Sq	F value	Pr(>F)			Df	Sum Sq	Mean Sq	F value	Pr(>F)			Df	Sum Sq	Mean Sq	F value	Pr(>F)			Df	Sum Sq	Mean Sq	F value	Pr(>F)			Df	Sum Sq	Mean Sq	F value
ZT8	elf3	Rep1	0.0656558	0.0204425	0.534059	1.10132	0.347324	0.146967		Genotype	3	0.7691	0.25637	5.04	0.03		Genotype	3	0.02021	0.006736	4.555	0.0384		Genotype	3	0.7336	0.24453	9.26	0.00557		Genotype	3	2.7833	0.9278	25.32	0.000195		Genotype	3	0.13102	0.04367	40.81	3.4e-05		Genotype	3	0.03359	0.011196	68.14
ZT8	elf3	Rep2	0.880257	0.0925095	0.900018	1.52462	0.409241	0.181524		Residuals	8	0.4069	0.05087				Residuals	8	0.01183	0.001479				Residuals	8	0.2112	0.02641				Residuals	8	0.2931	0.0366				Residuals	8	0.00856	0.00107				Residuals	8	0.00131	0.000164
ZT8	elf3	Rep3	0.808694	0.174158	0.691171	1.5167	0.374678	0.143627
ZT8	ppd1	Rep1	8.87915e-05	0.000885727	0.766445	0.587207	0.0987225	0.0212017			FT1 ZT8	groups						VRN1 ZT8	groups						PPD1 ZT8	groups						VRN2 ZT8	groups						CO1 ZT8	groups						CO2 ZT8	groups
ZT8	ppd1	Rep2	0.000337989	0.000559404	1.03046	0.595825	0.0767339	0.0197316		elf3	0.584869	a					elf3	0.0957033	a					elf3/ppd1	1.02522	a					elf3	1.38088	a					elf3	0.377081	a					elf3	0.157373	a
ZT8	ppd1	Rep3	0.000233136	0.00082796	1.19217	0.609147	0.0938823	0.0169344		Bd21-3	0.000345049	a					Bd21-3	0.00125513	a					ppd1	0.996359	a					elf3/ppd1	1.3584	a					elf3/ppd1	0.265568	b					Bd21-3	0.0518456	b
ZT8	elf3/ppd1	Rep1	0.000162873	0.00117391	0.987389	1.05926	0.215098	0.0312594		ppd1	0.000219972	a					elf3/ppd1	0.000781877	a					elf3	0.708416	ab					ppd1	0.597393	b					Bd21-3	0.196335	b					elf3/ppd1	0.0440135	b
ZT8	elf3/ppd1	Rep2	5.41388e-05	0.000701462	1.17573	1.36445	0.25592	0.051728		elf3/ppd1	7.71865e-05	a					ppd1	0.000757697	a					Bd21-3	0.415815	b					Bd21-3	0.271646	b					ppd1	0.0897795	c					ppd1	0.0192892	b
ZT8	elf3/ppd1	Rep3	1.45476e-05	0.000470257	0.91254	1.65149	0.325688	0.049053
ZT12	Bd21-3	Rep1	0.00431844	0.00287542	0.797308	0.428837	0.365986	0.182047
ZT12	Bd21-3	Rep2	0.00253149	0.00275438	0.711827	0.47703	0.423637	0.164063		FT1 (ZT12)							VRN1 (ZT12)							PPD1 (ZT12)							VRN2 (ZT12)							CO1 (ZT12)							CO2 (ZT12)
ZT12	Bd21-3	Rep3	0.000665664	0.00372728	0.542105	0.501305	0.391611	0.168804
ZT12	elf3	Rep1	0.239811	0.0427476	0.27397	2.04275	0.170043	0.122213			Df	Sum Sq	Mean Sq	F value	Pr(>F)			Df	Sum Sq	Mean Sq	F value	Pr(>F)			Df	Sum Sq	Mean Sq	F value	Pr(>F)			Df	Sum Sq	Mean Sq	F value	Pr(>F)			Df	Sum Sq	Mean Sq	F value	Pr(>F)			Df	Sum Sq	Mean Sq	F value
ZT12	elf3	Rep2	1.05651	0.200087	0.336877	1.63567	0.131021	0.0781487		Genotype	3	0.7295	0.24318	5.26	0.0269		Genotype	3	0.02539	0.008462	5.025	0.0302		Genotype	3	0.6835	0.22784	11.95	0.00252		Genotype	3	3.578	1.1928	36.95	4.92e-05		Genotype	3	0.09237	0.030789	10.7	0.00357		Genotype	3	0.022142	0.007381	6.612
ZT12	elf3	Rep3	0.414655	0.0809286	0.322676	1.45407	0.162992	0.13246		Residuals	8	0.3699	0.04623				Residuals	8	0.01347	0.001684				Residuals	8	0.1525	0.01906				Residuals	8	0.258	0.0323				Residuals	8	0.02302	0.002878				Residuals	8	0.008929	0.001116
ZT12	ppd1	Rep1	0.000227103	0.00102593	0.888409	0.572352	0.230474	0.0597841
ZT12	ppd1	Rep2	0.000131223	0.000960205	0.975352	0.545831	0.28919	0.0695911			FT1 ZT12	groups						VRN1 ZT12	groups						PPD1 ZT12	groups						VRN2 ZT12	groups						CO1 ZT12	groups						CO2 ZT12	groups
ZT12	ppd1	Rep3	1.9826e-05	0.00129941	1.05049	0.562242	0.19118	0.0528266		elf3	0.570325	a					elf3	0.107921	a					ppd1	0.971417	a					elf3	1.71083	a					Bd21-3	0.393745	a					Bd21-3	0.171638	a
ZT12	elf3/ppd1	Rep1	0.000106493	0.000990944	0.805136	1.26338	0.303719	0.214828		Bd21-3	0.0025052	b					Bd21-3	0.00311903	a					Bd21-3	0.683747	ab					elf3/ppd1	1.47273	a					ppd1	0.236948	b					elf3/ppd1	0.154644	a
ZT12	elf3/ppd1	Rep2	3.07174e-05	0.00058424	0.373562	1.51525	0.127683	0.0970278		ppd1	0.000126051	b					ppd1	0.00109518	a					elf3/ppd1	0.547907	bc					ppd1	0.560142	b					elf3/ppd1	0.220348	b					elf3	0.110941	ab
ZT12	elf3/ppd1	Rep3	0.000125477	0.00126682	0.465021	1.63955	0.229644	0.152075		elf3/ppd1	8.75625e-05	b					elf3/ppd1	0.000947335	a					elf3	0.311174	c					Bd21-3	0.469057	b					elf3	0.154686	b					ppd1	0.060734	b
ZT16	Bd21-3	Rep1	0.0034793	0.00355267	0.364519	0.399565	0.389632	0.208939
ZT16	Bd21-3	Rep2	0.0058955	0.00125078	0.251109	0.345356	0.294649	0.176344
ZT16	Bd21-3	Rep3	0.0020642	0.00306001	0.155093	0.314289	0.214461	0.103637		FT1 (ZT16)							VRN1 (ZT16)							PPD1 (ZT16)							VRN2 (ZT16)							CO1 (ZT16)							CO2 (ZT16)
ZT16	elf3	Rep1	0.517165	0.0467916	0.248234	1.7599	0.182968	0.141268
ZT16	elf3	Rep2	1.29175	0.0808384	0.262193	1.36223	0.178514	0.128132			Df	Sum Sq	Mean Sq	F value	Pr(>F)			Df	Sum Sq	Mean Sq	F value	Pr(>F)			Df	Sum Sq	Mean Sq	F value	Pr(>F)			Df	Sum Sq	Mean Sq	F value	Pr(>F)			Df	Sum Sq	Mean Sq	F value	Pr(>F)			Df	Sum Sq	Mean Sq	F value
ZT16	elf3	Rep3	0.553564	0.0484911	0.327452	1.17301	0.289881	0.190965		Genotype	3	1.3906	0.4635	9.705	0.00483		Genotype	3	0.007417	0.0024722	26.76	0.00016		Genotype	3	0.1557	0.0519	9.459	0.00522		Genotype	3	2.962	0.9872	27.13	0.000152		Genotype	3	0.01625	0.005417	1.413	0.309		Genotype	3	0.00062	0.0002065	0.192
ZT16	ppd1	Rep1	8.32825e-05	0.000759884	0.481951	0.322733	0.312147	0.15648		Residuals	8	0.3821	0.0478				Residuals	8	0.000739	9.24e-05				Residuals	8	0.04389	0.00549				Residuals	8	0.291	0.0364				Residuals	8	0.03067	0.003834				Residuals	8	0.008605	0.0010756
ZT16	ppd1	Rep2	1.90773e-05	0.00071675	0.544338	0.438508	0.320275	0.150658
ZT16	ppd1	Rep3	0.000138472	0.00106991	0.473996	0.270778	0.246061	0.129091			FT1 ZT16	groups						VRN1 ZT16	groups						PPD1 ZT16	groups						VRN2 ZT16	groups						CO1 ZT16	groups						CO2 ZT16	groups
ZT16	elf3/ppd1	Rep1	0.00015679	0.000489173	0.560256	1.05532	0.265454	0.136312		elf3	0.787494	a					elf3	0.058707	a					ppd1	0.500095	a					elf3	1.43171	a					Bd21-3	0.29958	a					Bd21-3	0.162973	a
ZT16	elf3/ppd1	Rep2	0.000171777	0.0003898	0.518968	1.47268	0.243672	0.145325		Bd21-3	0.003813	b					Bd21-3	0.00262115	b					elf3/ppd1	0.490424	a					elf3/ppd1	1.23233	a					ppd1	0.292828	a					elf3	0.153455	a
ZT16	elf3/ppd1	Rep3	0.000102342	0.00062461	0.39205	1.16898	0.179151	0.155238		elf3/ppd1	0.000143636	b					ppd1	0.000848849	b					elf3	0.279293	b					Bd21-3	0.35307	b					elf3/ppd1	0.229426	a					elf3/ppd1	0.145625	a
ZT20	Bd21-3	Rep1	0.000480143	0.000937223	0.0864267	0.0391146	0.228665	0.11097		ppd1	8.02773e-05	b					elf3/ppd1	0.000501194	b					Bd21-3	0.256907	b					ppd1	0.344006	b					elf3	0.217121	a					ppd1	0.14541	a
ZT20	Bd21-3	Rep2	0.00277915	0.00102005	0.0795593	0.0487809	0.280638	0.109312
ZT20	Bd21-3	Rep3	0.0021354	0.00119198	0.0908969	0.0478071	0.317145	0.125418
ZT20	elf3	Rep1	0.152899	0.0141219	0.12589	0.51977	0.173135	0.0918199		FT1 (ZT20)							VRN1 (ZT20)							PPD1 (ZT20)							VRN2 (ZT20)							CO1 (ZT20)							CO2 (ZT20)
ZT20	elf3	Rep2	1.42144	0.214185	0.260276	0.812924	0.210156	0.111247
ZT20	elf3	Rep3	0.514488	0.0609155	0.177873	0.583828	0.149715	0.108366			Df	Sum Sq	Mean Sq	F value	Pr(>F)			Df	Sum Sq	Mean Sq	F value	Pr(>F)			Df	Sum Sq	Mean Sq	F value	Pr(>F)			Df	Sum Sq	Mean Sq	F value	Pr(>F)			Df	Sum Sq	Mean Sq	F value	Pr(>F)			Df	Sum Sq	Mean Sq	F value
ZT20	ppd1	Rep1	0.00613191	0.000274914	0.87223	0.570295	0.178008	0.124053		Genotype	3	1.0866	0.3622	3.392	0.0742		Genotype	3	0.02062	0.006873	2.51	0.133		Genotype	3	0.3674	0.12248	2.976	0.0966		Genotype	3	6.675	2.2249	12.32	0.00228		Genotype	3	0.01828	0.006092	2.121	0.176		Genotype	3	0.001777	0.0005923	1.586
ZT20	ppd1	Rep2	0.000204865	0.000752815	0.234748	0.08053	0.326887	0.106749		Residuals	8	0.8542	0.1068				Residuals	8	0.0219	0.002738				Residuals	8	0.3292	0.04115				Residuals	8	1.445	0.1806				Residuals	8	0.02298	0.002872				Residuals	8	0.002988	0.0003735
ZT20	ppd1	Rep3	2.75721e-05	0.000440139	0.293938	0.0533943	0.224503	0.0851704
ZT20	elf3/ppd1	Rep1	0.000155862	0.000417237	0.278673	1.15949	0.231295	0.111876			FT1 ZT20	groups						VRN1 ZT20	groups						PPD1 ZT20	groups						VRN2 ZT20	groups						CO1 ZT20	groups						CO2 ZT20	groups
ZT20	elf3/ppd1	Rep2	7.72078e-06	0.000226558	0.643713	2.7259	0.330728	0.168968		elf3	0.696275	a					elf3	0.0964074	a					elf3/ppd1	0.49064	a					elf3/ppd1	1.95594	a					Bd21-3	0.275483	a					elf3/ppd1	0.134335	a
ZT20	elf3/ppd1	Rep3	0.000134287	0.000850189	0.549534	1.98244	0.250472	0.122161		ppd1	0.00212145	a					Bd21-3	0.00104975	a					ppd1	0.466972	a					elf3	0.638841	b					elf3/ppd1	0.270832	a					Bd21-3	0.115234	a
										Bd21-3	0.00179823	a					elf3/ppd1	0.000497995	a					elf3	0.188013	a					ppd1	0.23474	b					ppd1	0.243133	a					ppd1	0.105324	a
										elf3/ppd1	9.92899e-05	a					ppd1	0.000489289	a					Bd21-3	0.0856277	a					Bd21-3	0.0452342	b					elf3	0.177669	a					elf3	0.103811	a
[truncated: 1 more columns]

## Sheet: Fig6B
Data in Fig6B. Flowering time of Bd21-3, elf3 and three independent transgenic plants of UBI::ELF3 in the elf3 background grown in a 16h photoperiod
>150 means experiment terminated at 150 days and none of the plants flowered at the end of the experiment
NO.	Genotype	Environment	Days to heading	Leaves		Days to heading (16h LD)				Leaves on main culm (16h LD)
1	Bd21-3	16h LD	110	17		t-Test: Two-Sample Assuming Equal Variances				t-Test: Two-Sample Assuming Equal Variances
2	Bd21-3	16h LD	109	17
3	Bd21-3	16h LD	82	12			Bd21-3	elf3			Bd21-3	elf3
4	Bd21-3	16h LD	93	15		Mean	94.9375	42.125		Mean	14.8125	8.125
5	Bd21-3	16h LD	79	12		Variance	282.996	31.05		Variance	6.9625	0.516667
6	Bd21-3	16h LD	105	16		Observations	16	16		Observations	16	16
7	Bd21-3	16h LD	99	15		Pooled Variance	157.023			Pooled Variance	3.73958
8	Bd21-3	16h LD	103	16		Hypothesized Mean Difference	0			Hypothesized Mean Difference	0
9	Bd21-3	16h LD	99	16		df	30			df	30
10	Bd21-3	16h LD	102	16		t Stat	11.9207			t Stat	9.78131
11	Bd21-3	16h LD	93	15		P(T<=t) one-tail	3.29252e-13			P(T<=t) one-tail	3.8188e-11
12	Bd21-3	16h LD	60	10		t Critical one-tail	1.69726			t Critical one-tail	1.69726
13	Bd21-3	16h LD	115	18		P(T<=t) two-tail	6.58505e-13			P(T<=t) two-tail	7.63759e-11
14	Bd21-3	16h LD	73	11		t Critical two-tail	2.04227			t Critical two-tail	2.04227
15	Bd21-3	16h LD	121	19
16	Bd21-3	16h LD	76	12
1	elf3	16h LD	47	9
2	elf3	16h LD	37	8
3	elf3	16h LD	49	9
4	elf3	16h LD	45	9
5	elf3	16h LD	46	9
6	elf3	16h LD	51	8
7	elf3	16h LD	40	8
8	elf3	16h LD	43	8
9	elf3	16h LD	35	7
10	elf3	16h LD	40	8
11	elf3	16h LD	37	8
12	elf3	16h LD	38	8
13	elf3	16h LD	41	8
14	elf3	16h LD	52	9
15	elf3	16h LD	36	7
16	elf3	16h LD	37	7
1	UBI::ELF3 TR1	16h LD	>150	>24
2	UBI::ELF3 TR1	16h LD	>150	>24
3	UBI::ELF3 TR1	16h LD	>150	>24
4	UBI::ELF3 TR1	16h LD	>150	>24
5	UBI::ELF3 TR1	16h LD	>150	>24
6	UBI::ELF3 TR1	16h LD	>150	>24
7	UBI::ELF3 TR1	16h LD	>150	>24
8	UBI::ELF3 TR1	16h LD	>150	>24
9	UBI::ELF3 TR1	16h LD	>150	>24
10	UBI::ELF3 TR1	16h LD	>150	>24
11	UBI::ELF3 TR1	16h LD	>150	>24
12	UBI::ELF3 TR1	16h LD	>150	>24
13	UBI::ELF3 TR1	16h LD	>150	>24
14	UBI::ELF3 TR1	16h LD	>150	>24
15	UBI::ELF3 TR1	16h LD	>150	>24
1	UBI::ELF3 TR2	16h LD	>150	>24
2	UBI::ELF3 TR2	16h LD	>150	>24
3	UBI::ELF3 TR2	16h LD	>150	>24
4	UBI::ELF3 TR2	16h LD	>150	>24
5	UBI::ELF3 TR2	16h LD	>150	>24
6	UBI::ELF3 TR2	16h LD	>150	>24
7	UBI::ELF3 TR2	16h LD	>150	>24
8	UBI::ELF3 TR2	16h LD	>150	>24
9	UBI::ELF3 TR2	16h LD	>150	>24
10	UBI::ELF3 TR2	16h LD	>150	>24
11	UBI::ELF3 TR2	16h LD	>150	>24
12	UBI::ELF3 TR2	16h LD	>150	>24
13	UBI::ELF3 TR2	16h LD	>150	>24
14	UBI::ELF3 TR2	16h LD	>150	>24
15	UBI::ELF3 TR2	16h LD	>150	>24
16	UBI::ELF3 TR2	16h LD	>150	>24
17	UBI::ELF3 TR2	16h LD	>150	>24
18	UBI::ELF3 TR2	16h LD	>150	>24
1	UBI::ELF3 TR3	16h LD	>150	>24
2	UBI::ELF3 TR3	16h LD	>150	>24
3	UBI::ELF3 TR3	16h LD	>150	>24
4	UBI::ELF3 TR3	16h LD	>150	>24
5	UBI::ELF3 TR3	16h LD	>150	>24
6	UBI::ELF3 TR3	16h LD	>150	>24
7	UBI::ELF3 TR3	16h LD	>150	>24
8	UBI::ELF3 TR3	16h LD	>150	>24
9	UBI::ELF3 TR3	16h LD	>150	>24
10	UBI::ELF3 TR3	16h LD	>150	>24
11	UBI::ELF3 TR3	16h LD	>150	>24
12	UBI::ELF3 TR3	16h LD	>150	>24
13	UBI::ELF3 TR3	16h LD	>150	>24
14	UBI::ELF3 TR3	16h LD	>150	>24
15	UBI::ELF3 TR3	16h LD	>150	>24
16	UBI::ELF3 TR3	16h LD	>150	>24
17	UBI::ELF3 TR3	16h LD	>150	>24
18	UBI::ELF3 TR3	16h LD	>150	>24
19	UBI::ELF3 TR3	16h LD	>150	>24
20	UBI::ELF3 TR3	16h LD	>150	>24

## Sheet: Fig6(C–I)
Data in Fig 6C–I. Relative expression of ELF3, FT1, PPD1 , CO1 , VRN1 , VRN2 , and CO2 were detected in three UBI::ELF3/elf3 transgenic lines.
The fourth newly expanded leaves were harvested at zt4 in 16h.
Genotype	Replicate	ELF3	FT1	VRN1	PPD1	VRN2	CO1	CO2		FT1							VRN2
Bd21-3	Rep1	0.312493	0.000194034	0.00157528	0.169145	0.431017	0.111643	0.049188
Bd21-3	Rep2	0.204597	0.000140423	0.000326844	0.151699	0.484134	0.07891	0.034364			Df	Sum Sq	Mean Sq	F value	Pr(>F)			Df	Sum Sq	Mean Sq	F value	Pr(>F)
Bd21-3	Rep3	0.19054	0.00020118	0.000278777	0.182549	0.701417	0.099781	0.0407633		Genotype	4	0.000144	3.6e-05	55.62	1.93e-08		Genotype	3	22.079	5.52	192.3	1.08e-12
Bd21-3	Rep4	0.0975408	0.000153042	0.00352014	0.124874	0.724574	0.0793203	0.0263378		Residuals	14	9.06e-06	6.5e-07				Residuals	8	0.431	0.029
elf3	Rep1	0.105286	0.0100271	0.00500546	0.456061	3.32855	0.139756	0.0775782
elf3	Rep2	0.0893555	0.00595429	0.00143071	0.307955	3.05238	0.135636	0.0584909			FT1	groups						VRN2	groups
elf3	Rep3	0.107094	NA	0.00918411	0.330597	2.69307	0.140394	0.0560695		elf3	0.00766789	a					elf3	2.936	a
elf3	Rep4	0.223183	0.00702228	0.00175864	0.392695	2.66999	0.15963	0.0723063		UBI::ELF3 TR1	0.000229914	b					Bd21-3	0.585285	b
UBI::ELF3-TR1	Rep1	1.9434	5.86e-05	0.000794135	0.147765	0.158178	0.0344207	0.00644614		Bd21-3	0.00017217	b					UBI::ELF3 TR3	0.39206	bc
UBI::ELF3-TR1	Rep2	1.74334	0.000517726	0.0010105	0.0964357	0.107551	0.0411974	0.00586425		UBI::ELF3 TR3	6.01773e-05	b					UBI::ELF3 TR2	0.223347	bc
UBI::ELF3-TR1	Rep3	1.17858	0.000190584	NA	0.0780979	0.120121	0.0498168	0.00748435		UBI::ELF3 TR2	2.11575e-05	b					UBI::ELF3 TR1	0.145594	c
UBI::ELF3-TR1	Rep4	1.09731	0.000152747	0.000711742	0.0451347	0.196526	0.0341906	0.00618024
UBI::ELF3-TR2	Rep1	1.74648	5.59e-05	0.000652578	0.0695272	0.158721	0.0639323	0.00822187
UBI::ELF3-TR2	Rep2	1.11858	9.55e-06	NA	0.0444598	0.383843	0.031663	0.00524071		VRN1							CO1
UBI::ELF3-TR2	Rep3	1.9692	5.48e-06	0.000537584	0.0427252	0.0942136	0.0514269	0.00663397
UBI::ELF3-TR2	Rep4	1.71251	1.37e-05	0.000432666	0.0457141	0.256609	0.0252004	0.00301312			Df	Sum Sq	Mean Sq	F value	Pr(>F)			Df	Sum Sq	Mean Sq	F value	Pr(>F)
UBI::ELF3-TR3	Rep1	2.8161	2.18e-05	0.000371446	0.0640195	0.29135	0.0285684	0.00816429		Genotype	3	4.109e-05	1.027e-05	2.895	0.0647		Genotype	3	0.03591	0.008977	53.9	1.01e-08
UBI::ELF3-TR3	Rep2	1.81094	0.000179509	0.000275309	0.0948682	0.413374	0.0465554	0.00694217		Residuals	13	4.613e-05	3.549e-06				Residuals	8	0.0025	0.000167
UBI::ELF3-TR3	Rep3	2.22994	2.87e-05	0.000308146	0.116916	0.429961	0.0267147	0.00803945
UBI::ELF3-TR3	Rep4	1.57662	1.07e-05	0.000658998	0.0730871	0.433555	0.0290793	0.00707963			VRN1	groups						CO1	groups
										elf3	0.00434473	a					elf3	0.143854	a
										Bd21-3	0.00142526	a					Bd21-3	0.0924135	b
										UBI::ELF3 TR1	0.000838792	a					UBI::ELF3 TR2	0.0430556	c
										UBI::ELF3 TR2	0.000540943	a					UBI::ELF3 TR1	0.0399064	c
										UBI::ELF3 TR3	0.000403475	a					UBI::ELF3 TR3	0.0327294	c
										PPD1
																	CO2
											Df	Sum Sq	Mean Sq	F value	Pr(>F)
										Genotype	3	0.26577	0.06644	43.62	4.34e-08			Df	Sum Sq	Mean Sq	F value	Pr(>F)
										Residuals	15	0.02285	0.00152				Genotype	3	0.011465	0.0028664	68.5	1.88e-09
																	Residuals	8	0.000628	4.18e-05
											PPD1	groups
										elf3	0.371827	a						CO2	groups
										Bd21-3	0.157067	b					elf3	0.0661112	a
										UBI::ELF3 TR1	0.0918584	bc					Bd21-3	0.0376633	b
										UBI::ELF3 TR3	0.0872228	bc					UBI::ELF3 TR3	0.00755638	c
										UBI::ELF3 TR2	0.0506066	c					UBI::ELF3 TR1	0.00649375	c
																	UBI::ELF3 TR2	0.00577742	c
										ELF3
											Df	Sum Sq	Mean Sq	F value	Pr(>F)
										Genotype	3	4.109e-05	1.027e-05	2.895	0.0647
										Residuals	13	4.613e-05	3.549e-06
											ELF3	groups
										UBI::ELF3 TR1	2.1084	a
										UBI::ELF3 TR3	1.63669	a
										UBI::ELF3 TR2	1.49066	a
										Bd21-3	0.201293	b
										elf3	0.13123	b
